# Supplementary material for: OH− and H3O+ Diffusion in Model AEMs and PEMs at Low Hydration: Insights from Ab Initio Molecular Dynamics
Source: Membranes (Basel). 2021 May 12;11(5):355. doi: 10.3390/membranes11050355 (PMC8151131; doi:10.3390/membranes11050355)
Supplement: Supplementary file 1 [file membranes-11-00355-s001.zip]

Archive with 1 entries (1 files):
- membranes-1185093-supplementary.pdf
